# Supplementary material for: Plasmepsin X activates the PCRCR complex of Plasmodium falciparum by processing PfRh5 for erythrocyte invasion
Source: Nat Commun. 2023 Apr 19;14:2219. doi: 10.1038/s41467-023-37890-2 (PMC10113190; doi:10.1038/s41467-023-37890-2)
Supplement: Supplementary file 4 — Source Data [file 41467_2023_37890_MOESM4_ESM.xlsx]

## Sheet: 1c data
		NFLQ	NFLA	AFLA	NFAA	NALA
Exp't 1	Unproc.	70.6	80.2	85.8	81.9	89.7
	p53/p54 proc.	0	4.8	3.5	17.8	10.3
	p50 proc.	29.4	15	10.7	0.3	0
Exp't 2	Unproc.	70.4	82.4	84.9	82.2	88.6
	p53/p54 proc.	0	3.6	4	17.6	11.4
	p50 proc.	29.6	14	11.1	0.2	0
Exp't 3	Unproc.	70.3	82	85.1	82	88.9
	p53/p54 proc.	0	3.8	3.9	17.9	11.1
	p50 proc.	29.7	14.2	11	0.1	0
		NFLQ	NFLA	AFLA	NFAA	NALA
Mean	Unproc.	70.4333	81.5333	85.2667	82.0333	89.0667
	p53/p54 proc.	0	4.06667	3.8	17.7667	10.9333
	p50 proc.	29.5667	14.4	10.9333	0.2	0
		NFLQ	NFLA	AFLA	NFAA	NALA
SD	Unproc.	0.152753	1.17189	0.472582	0.152753	0.568624
	p53/p54 proc.	0	0.64291	0.264575	0.152753	0.568624
	p50 proc.	0.152753	0.52915	0.208167	0.1	0

## Sheet: 1e
		Control	WM4
Exp't 1	Unproc.	77.4	96.7
	Proc.	22.6	3.3
Exp't 2	Unproc.	80.6	98.8
	Proc.	19.4	1.2
Exp't 3	Unproc.	81.8	98.6
	Proc.	18.2	1.4
		Control	WM4
Mean	Unproc.	79.9333	98.0333
	Proc.	20.0667	1.96667
		Control	WM4
SD	Unproc.	2.2745	1.15902
	Proc.	2.2745	1.15902

## Sheet: 2b
Experiment 1
	Control		Rapa			STDEV
IDC (hpi)	Count	Average	Count	Average		Control	Rapa
30	0.6	0.733333	0.7	0.8		0.152753	0.1
	0.9		0.8
	0.7		0.9
44	2.2	1.86667	2.9	2.1		0.351188	0.8
	1.9		1.3
	1.5		2.1
52	3.2	3.5	4	3.5		0.360555	0.458258
	3.9		3.1
	3.4		3.4
73	2.7	3.26667	3.4	3.6		0.602771	0.2
	3.2		3.6
	3.9		3.8
80	3	3.36667	2.8	3.23333		0.351188	0.51316
	3.4		3.1
	3.7		3.8
92	11.4	10.7667	9.6	10.0667		0.568624	0.568624
	10.6		9.9
	10.3		10.7
Experiment 2
	Control		Rapa			STDEV
IDC (hpi)	Count	Average	Count	Average		Control	Rapa
30	0.7	0.766667	0.7	0.766667		0.11547	0.057735
	0.9		0.8
	0.7		0.8
46	2.2	1.96667	2.4	1.96667		0.208167	0.404145
	1.9		1.6
	1.8		1.9
54	3.7	3.76667	4.2	3.5		0.11547	0.6245
	3.9		3.3
	3.7		3
72	2.9	3.36667	3.9	3.83333		0.64291	0.057735
	3.1		3.8
	4.1		3.8
78	3.1	3.66667	3.1	3.46667		0.550757	0.635085
	4.2		3.1
	3.7		4.2
94	11.4	11.8333	10.1	11.0333		0.585947	1.06927
	11.6		10.8
	12.5		12.2

## Sheet: 2d
Experiment 1
	Control		Rapa			STDEV
IDC (hpi)	Count	Average	Count	Average		Control	Rapa
30	0.7	0.733333	0.9	0.9		0.057735	0.057735
	0.7		0.8
	0.8		0.9
44	1.3	1.23333	0.4	0.433333		0.057735	0.057735
	1.2		0.5
	1.2		0.4
52	1.2	1.26667	1.2	1.23333		0.057735	0.057735
	1.3		1.2
	1.3		1.3
70	3.2	2.96667	2.4	2.13333		0.208167	0.251661
	2.8		1.9
	2.9		2.1
76	3.9	3.43333	2	2.33333		0.450925	0.351188
	3		2.3
	3.4		2.7
92	4.9	4.66667	2.8	2.83333		0.208167	0.351188
	4.5		3.2
	4.6		2.5
100	8.1	7.1	3.1	3.7		0.916515	0.6
	6.9		3.7
	6.3		4.3
118	10.5	9.66667	5.9	5.73333		0.907377	0.152753
	9.8		5.7
	8.7		5.6
Experiment 2
	Control		Rapa			STDEV
IDC (hpi)	Count	Average	Count	Average		Control	Rapa
30	0.8	0.733333	1	0.9		0.057735	0.057735
	0.7		0.9
	0.7		0.9
46	1.1	1.2	0.6	0.533333		0.1	0.11547
	1.2		0.6
	1.3		0.4
54	1.2	1.36667	1.5	1.33333		0.208167	0.152753
	1.3		1.2
	1.6		1.3
72	3.2	3.23333	2.5	2.3		0.251661	0.34641
	3		1.9
	3.5		2.5
78	4.1	3.66667	2.9	2.73333		0.51316	0.152753
	3.1		2.6
	3.8		2.7
92	4.9	4.96667	3.3	3.1		0.208167	0.52915
	4.8		3.5
	5.2		2.5
100	8.3	7.56667	3.7	3.86667		0.702377	0.288675
	6.9		3.7
	7.5		4.2

## Sheet: 2f
Experiment 1
	Control		Rapa			STDEV
IDC (hpi)	Count	Average	Count	Average		Control	Rapa
30	1	1	0.8	1		0.06	0.2
	1.1		1
	1		1.2
44	1.8	2.2	1.4	1.1		0.4	0.35
	2.6		0.7
	2.3		1.1
52	4	3.9	2	2.2		0.12	0.21
	3.8		2.4
	4		2.3
73	4.9	4.3	2.5	2.6		0.56	0.12
	3.8		2.7
	4.2		2.5
80	3.6	4	2.6	2.2		0.4	0.4
	4.4		1.8
	3.9		2.1
92	7.9	7.9	5.7	5.2		0.1	0.5
	7.8		4.7
	8		5.1
100	11.2	12.4333	4.9	5.26667		1.20139	0.472582
	13.6		5.8
	12.5		5.1
Experiment 2
	Control		Rapa			STDEV
IDC (hpi)	Count	Average	Count	Average		Control	Rapa
30	1.1	1.03333	0.8	0.833333		0.057735	0.057735
	1		0.8
	1		0.9
48	4.6	4.63333	2.6	2.53333		0.152753	0.11547
	4.8		2.4
	4.5		2.6
55	4.6	5.23333	5.4	4.96667		0.568624	0.404145
	5.7		4.6
	5.4		4.9
72	6	5.63333	6.5	4.9		0.321455	1.47309
	5.4		3.6
	5.5		4.6
78	6	6.26667	4.3	4.6		0.251661	0.3
	6.3		4.9
	6.5		4.6
96	13.9	13.3667	7.5	7.93333		0.472582	0.378594
	13.2		8.2
	13		8.1

## Sheet: 2h
Experiment 1
	Control		Rapa			STDEV
IDC (hpi)	Count	Average	Count	Average		Control	Rapa
30	0.9	0.933333	0.8	0.866667		0.057735	0.057735
	0.9		0.9
	1		0.9
44	2.8	2.96667	0.9	0.8		0.152753	0.1
	3.1		0.7
	3		0.8
52	3.8	3.96667	0.5	0.666667		0.208167	0.152753
	4.2		0.8
	3.9		0.7
73	4.2	4.76667	0.7	0.766667		0.665833	0.11547
	5.5		0.9
	4.6		0.7
80	4	4.63333	1.1	0.966667		0.550757	0.152753
	5		1
	4.9		0.8
92	11.4	12.1667	1	0.866667		0.70946	0.11547
	12.8		0.8
	12.3		0.8
Experiment 2
	Control		Rapa			STDEV
IDC (hpi)	Count	Average	Count	Average		Control	Rapa
30	0.9	0.933333	1	0.933333		0.057735	0.057735
	0.9		0.9
	1		0.9
44	2.6	2.83333	0.9	0.766667		0.208167	0.11547
	2.9		0.7
	3		0.7
54	3.4	3.73333	0.5	0.566667		0.416333	0.11547
	4.2		0.5
	3.6		0.7
75	4	4.2	0.7	0.666667		0.43589	0.152753
	4.7		0.8
	3.9		0.5
82	3.6	4.2	0.7	0.766667		0.655744	0.208167
	4.9		1
	4.1		0.6
95	9.8	10.9333	0.9	0.8		1.15036	0.1
	12.1		0.7
	10.9		0.8

## Sheet: 3c
Experiment 1
	Control		Rapa			STDEV
IDC (hpi)	Count	Average	Count	Average		Control	Rapa
30	1	0.9	0.9	0.8		0.1	0.1
	0.9		0.7
	0.8		0.8
44	1.5	1.7	1.4	1.23333		0.2	0.152753
	1.7		1.2
	1.9		1.1
52	1.9	2.23333	3.1	3		0.351188	0.1
	2.6		3
	2.2		2.9
70	4.4	3.76667	3.1	3.4		0.602771	0.3
	3.7		3.4
	3.2		3.7
76	4.5	4.63333	4	4.26667		0.152753	0.305505
	4.8		4.2
	4.6		4.6
92	9.6	10.2	8.6	9.36667		0.655744	0.802081
	10.9		9.3
	10.1		10.2
Experiment 2
	Control		Rapa			STDEV
IDC (hpi)	Count	Average	Count	Average		Control	Rapa
30	1.1	0.966667	0.9	0.833333		0.11547	0.11547
	0.9		0.7
	0.9		0.9
45	1.6	1.7	1.4	1.3		0.1	0.173205
	1.7		1.4
	1.8		1.1
52	2	2.13333	3	3.13333		0.152753	0.321455
	2.3		3.5
	2.1		2.9
70	4.3	4.03333	3.4	3.56667		0.23094	0.288675
	3.9		3.4
	3.9		3.9
78	4.5	4.86667	3.9	4.3		0.472582	0.458258
	4.7		4.2
	5.4		4.8
94	10	10	9.1	9.56667		0.1	0.64291
	9.9		9.3
	10.1		10.3

## Sheet: 3g
Experiment 1
	Control		Rapa			STDEV
IDC (hpi)	Count	Average	Count	Average		Control	Rapa
30	1	1.63333	1	0.8		0.650641	0.2
	1.6		0.6
	2.3		0.8
44	4.2	4.83333	0.9	0.8		0.650641	0.1
	4.8		0.8
	5.5		0.7
52	5.9	6.96667	0.4	0.766667		1.10151	0.351188
	8.1		0.8
	6.9		1.1
73	7.1	7.16667	0.6	0.633333		0.11547	0.057735
	7.1		0.6
	7.3		0.7
80	5	5.63333	0.2	0.133333		0.650641	0.057735
	6.3		0.1
	5.6		0.1
92	10.5	10.2333	0.1	0.0666667		0.251661	0.057735
	10.2		0.1
	10		0
Experiment 2
	Control		Rapa			STDEV
IDC (hpi)	Count	Average	Count	Average		Control	Rapa
30	0.9	1.16667	1	0.833333		0.305505	0.152753
	1.1		0.7
	1.5		0.8
44	3.9	4.33333	1	0.866667		0.404145	0.11547
	4.4		0.8
	4.7		0.8
53	5.3	5.86667	0.6	0.866667		0.665833	0.251661
	6.6		0.9
	5.7		1.1
71	5.8	6.16667	0.7	0.733333		0.635085	0.057735
	5.8		0.7
	6.9		0.8
78	4.9	5.4	0.3	0.166667		0.43589	0.11547
	5.6		0.1
	5.7		0.1
94	9.9	9.83333	0.1	0.1		0.305505	1.69967e-17
	10.1		0.1
	9.5		0.1

## Sheet: 3j
Experiment 1
	Control		Rapa			STDEV
IDC (hpi)	Count	Average	Count	Average		Control	Rapa
30	1	0.9	1	1.1		0.1	0.1
	0.8		1.1
	0.9		1.2
44	1.6	1.93333	1.8	2.03333		0.305505	0.251661
	2		2
	2.2		2.3
52	3.1	3.23333	3.7	3.66667		0.152753	0.057735
	3.4		3.7
	3.2		3.6
73	4.4	3.76667	3.7	4.13333		0.602771	0.450925
	3.2		4.6
	3.7		4.1
80	3.8	4.26667	5.2	4.86667		0.503322	0.305505
	4.2		4.6
	4.8		4.8
92	10.9	10.8333	8.6	9.33333		0.11547	0.750555
	10.9		9.3
	10.7		10.1
Experiment 2
	Control		Rapa			STDEV
IDC (hpi)	Count	Average	Count	Average		Control	Rapa
30	1	1.03333	0.9	1.03333		0.057735	0.152753
	1.1		1
	1		1.2
44	1.9	2.1	2.1	2.06667		0.264575	0.057735
	2		2
	2.4		2.1
51	3.6	3.53333	4	3.8		0.057735	0.264575
	3.5		3.9
	3.5		3.5
72	4.6	3.96667	4.3	4.26667		0.650641	0.351188
	3.3		4.6
	4		3.9
80	4	4.46667	5.7	5.16667		0.568624	0.46188
	4.3		4.9
	5.1		4.9
94	11.6	11.4333	9.8	10.1333		0.472582	0.351188
	10.9		10.1
	11.8		10.5

## Sheet: 3m
Experiment 1
	Control		Rapa			STDEV
IDC (hpi)	Count	Average	Count	Average		Control	Rapa
30	0.6	0.7	0.3	0.433333		0.1	0.152753
	0.7		0.4
	0.8		0.6
44	1.9	1.7	1.2	1.6		0.2	0.4
	1.7		1.6
	1.5		2
52	2.2	3.56667	2.3	2.43333		1.35031	0.11547
	3.6		2.5
	4.9		2.5
73	2.4	3.1	2.4	2.53333		0.7	0.152753
	3.8		2.5
	3.1		2.7
80	5.3	4.93333	2.4	2.43333		0.351188	0.057735
	4.6		2.4
	4.9		2.5
92	13.8	12.7667	2.6	3.73333		1.00167	1.20554
	12.7		5
	11.8		3.6
104	15.2	13.7	3.7	2.9		1.5	0.8
	13.7		2.9
	12.2		2.1
Experiment 2
	Control		Rapa			STDEV
IDC (hpi)	Count	Average	Count	Average		Control	Rapa
30	0.6	0.733333	0.5	0.6		0.11547	0.1
	0.8		0.7
	0.8		0.6
46	1.6	1.63333	1.1	1.53333		0.251661	0.450925
	1.4		1.5
	1.9		2
53	2.6	3.26667	2.8	2.33333		0.763763	0.404145
	3.1		2.1
	4.1		2.1
72	2.9	3.23333	2.1	2.23333		0.493288	0.152753
	3.8		2.4
	3		2.2
79	4.4	4.7	2.9	2.46667		0.360555	0.404145
	4.6		2.1
	5.1		2.4
94	11.9	11.8667	2.9	3.7		1.0504	0.984886
	12.9		4.8
	10.8		3.4

[truncated: 4 more sheets: 3n, 5c, 6f, Fig.S4]
